# Supplementary material for: Initial Characterization of the Chloroplast Genome of Vicia sepium, an Important Wild Resource Plant, and Related Inferences About Its Evolution
Source: Front Genet. 2020 Feb 20;11:73. doi: 10.3389/fgene.2020.00073 (PMC7044246; doi:10.3389/fgene.2020.00073)
Supplement: Supplementary file 13 [file Table_1.xlsx]

## Sheet: Sheet1
Table S1: Materials for phylogenetic analysis of V. sepium, including the complete chloroplast genome, the protein coding, rbcL, and matK sequences.
Genus	Species	Database I	Database II	Database III	Database IV
		The complete chloroplast genomes tree	The protein-coding sequences tree	The rbcL sequencestree	The matK sequences tree
Cicer	Cicer arietinum	NC011163	NC011163	--	--
Lathyrus	Lathyrus clymenum	NC027148	NC027148	--	--
Lathyrus	Lathyrus davidii	NC027073	NC027073	--	HM026393
Lathyrus	Lathyrus graminifolius	NC027074	NC027074	--	EU025895
Lathyrus	Lathyrus inconspicuus	NC027149	NC027149	--	--
Lathyrus	Lathyrus japonicus	NC027075	NC027075	--	HM026394
Lathyrus	Lathyrus littoralis	NC027076	NC027076	--	--
Lathyrus	Lathyrus ochroleucus	NC027077	NC027077	--	--
Lathyrus	Lathyrus odoratus cultivar Cupani	NC027150	NC027150	--	--
Lathyrus	Lathyrus palustris	NC027078	NC027078	--	--
Lathyrus	Lathyrus pubescens	NC027079	NC027079	--	--
Lathyrus	Lathyrus sativus	NC014063	NC014063	--	--
Lathyrus	Lathyrus tingitanus	NC027151	NC027151	--	--
Lathyrus	Lathyrus venosus	NC027080	NC027080	--	--
Lathyrus	Lathyrus angulatus isolate V68	--	--	JN661180	--
Lathyrus	Lathyrus bauhinii isolate HV37	--	--	JX505475	--
Lathyrus	Lathyrus belinensis isolate HS1184	--	--	JX505476	--
Lathyrus	Lathyrus clymenum var. articulatus isolate V67	--	--	JN661181	--
Lathyrus	Lathyrus gloeosperma isolate Kenicer3	--	--	--	JX505796
Lathyrus	Lathyrus inconspicuus isolate HV62	--	--	JX505480	--
Lathyrus	Lathyrus japonicus isolate HV34	--	--	JN661183	--
Lathyrus	Lathyrus japonicus subsp. maritimus	--	--	HM850107	--
Lathyrus	Lathyrus lanszwertii	--	--	--	EU025896
Lathyrus	Lathyrus latifolius	--	--	--	AF522085
Lathyrus	Lathyrus nervosus isolate HS1200	--	--	JX505482	--
Lathyrus	Lathyrus ochrus isolate V69	--	--	JN661184	--
Lathyrus	Lathyrus palustris subsp. pilosus	--	--	--	HM026396
Lathyrus	Lathyrus pratensis	--	--	AY395544	--
Lathyrus	Lathyrus pratensis isolate HS914	--	--	JN661185	--
Lathyrus	Lathyrus sphaericus isolate V72	--	--	JN661186	--
Lathyrus	Lathyrus tingitanus isolate V66	--	--	JN661187	--
Lathyrus	Lathyrus vaniotii	--	--	--	HM026398
Lathyrus	Lathyrus venosus isolate HS1178	--	--	JX505484	--
Lens	Lens culinaris cultivar Northfield	NC027152	NC027152	--	--
Lens	Lens culinaris	--	--	--	AF522089
Lens	Lens culinaris subsp. culinaris isolate HS877	--	--	JN661189	--
Lens	Lens ervoides	--	--	--	AF522090
Lens	Lens nigricans	--	--	--	KM487291
Lens	Lens nigricans isolate HS819	--	--	JX505485	--
Piusm	Pisum abyssinicum	--	--	--	JX677851
Pisum	Pisum abyssinicum isolate VIR2759	NC037830	NC037830	--	--
Pisum	Pisum fulvum isolate WL2140	NC036828	NC036828	--	--
Pisum	Pisum sativum	NC014057	NC014057	--	--
Pisum	Pisum sativum subsp. elatius isolate PI344537	NC039371	NC039371	--	--
Piusm	Pisum sativum	--	--	HM998606	--
Piusm	Pisum sativum cultivar Taichung 12	--	--	--	EU307312
Piusm	Pisum sativum isolate HS878	--	--	--	JX505829
Piusm	Pisum sativum isolate Kenicer136	--	--	--	JX505828
Piusm	Pisum sativum subsp. sativum isolate HS878	--	--	JN661190	--
Piusm	Pisum sativum var. pumilio	--	--	--	JX677852
Trifolium	Trifolium pratense	--	--	KM361020	KX538847
Trifolium	Trifolium repens	--	--	KX538868	AF522131
Vavilovia	Vavilovia formosa	--	--	--	KP230741
Vavilovia	Vavilovia formosa isolate HS1225	--	--	JX505491	--
Vavilovia	Vavilovia formosa isolate Kenicer131	--	--	--	JX505832
Vicia	Vicia sativa	NC027155	NC027155	KJ773978	AF522160
Vicia	Vicia sepium	NC039595	NC039595	NC039595	NC039595
Vicia	Vicia faba	KF042344	KF042344	--	AY386899
Vicia	Vicia abbreviata isolate HV55	--	--	JX505492	--
Vicia	Vicia americana	--	--	JX848469	AF522152
Vicia	Vicia americana isolate HV02	--	--	--	JX505835
Vicia	Vicia americana var. minor	--	--	--	KT456924
Vicia	Vicia amoena	--	--	--	HM026399
Vicia	Vicia amurensis	--	--	--	HM026400
Vicia	Vicia articulata	--	--	--	AF522153
Vicia	Vicia benghalensis	--	--	--	AF522154
Vicia	Vicia benghalensis isolate V76	--	--	JN661193	JX505842
Vicia	Vicia bithynica	--	--	HM850458	--
Vicia	Vicia bithynica isolate VS1504	--	--	JN661195	--
Vicia	Vicia bungei	--	--	--	HM026379
Vicia	Vicia cassubica	--	--	--	HM026411
Vicia	Vicia cirrhosa isolate V65	--	--	JN661196	--
Vicia	Vicia cracca	--	--	AY395566	--
Vicia	Vicia cracca isolate HS645	--	--	JN661198	--
Vicia	Vicia cretica isolate HV50	--	--	JX505499	--
Vicia	Vicia crocea	--	--	--	HM026406
Vicia	Vicia crocea isolate V13	--	--	JX505500	--
Vicia	Vicia cypria isolate HS866	--	--	JX505501	--
Vicia	Vicia dichroantha	--	--	--	HM026381
Vicia	Vicia dichroantha	--	--	--	HM026380
Vicia	Vicia dumetorum	--	--	--	HM026407
Vicia	Vicia dumetorum isolate HS644	--	--	JX505502	--
Vicia	Vicia faba isolate HS879	--	--	JN661200	--
Vicia	Vicia humilis	--	--	--	HM026408
Vicia	Vicia japonica	--	--	--	HM026401
Vicia	Vicia koeieana	--	--	--	JQ669587
Vicia	Vicia leucophaea	--	--	--	HM026409
Vicia	Vicia ludoviciana	--	--	--	AF522158
Vicia	Vicia lunata isolate V25	--	--	JX505507	--
Vicia	Vicia lutea	--	--	--	AF522159
Vicia	Vicia lutea isolate V64	--	--	JN661202	--
Vicia	Vicia mexicana	--	--	--	HM026410
Vicia	Vicia narbonensis	--	--	--	KM487295
Vicia	Vicia nigricans isolate HS1243	--	--	JX505511	--
Vicia	Vicia nigricans subsp. gigantea	--	--	--	AF522155
Vicia	Vicia nigricans subsp. gigantea isolate HS1249	--	--	JX505504	--
Vicia	Vicia nipponica	--	--	--	HM026404
Vicia	Vicia nummularia	--	--	--	HM026383
Vicia	Vicia onobrychioides isolate HV48	--	--	JX505514	--
Vicia	Vicia pannonica	--	--	--	HM026412
Vicia	Vicia picta isolate HS874	--	--	JX505515	--
Vicia	Vicia pinetorum isolate HS875	--	--	JX505516	--
Vicia	Vicia pisiformis isolate HS643	--	--	JX505517	--
Vicia	Vicia pisiformis isolate Kenicer243	--	--	--	JX505896
Vicia	Vicia pseudorobus	--	--	--	HM026377
Vicia	Vicia pubescens isolate V74	--	--	JN661203	--
Vicia	Vicia pulchella	--	--	--	JQ669588
Vicia	Vicia sativa isolate V78	--	--	JN661204	--
Vicia	Vicia sativa subsp. amphicarpa isolate HV44	--	--	JN661191	--
Vicia	Vicia sativa subsp. nigra isolate VS1509	--	--	--	JX505840
Vicia	Vicia sativa var. angustifolia	--	--	--	HM026378
Vicia	Vicia sparsiflora	--	--	--	HM026413
Vicia	Vicia sparsiflora isolate Kenicer240	--	--	--	JX505903
Vicia	Vicia subvillosa isolate HV23	--	--	JX505518	--
Vicia	Vicia tenuifolia isolate Kenicer245	--	--	--	JX505905
Vicia	Vicia tetrasperma	--	--	--	HM026384
Vicia	Vicia tetrasperma isolate HS857	--	--	--	JX505909
Vicia	Vicia tibetica	--	--	--	HM026386
Vicia	Vicia unijuga	--	--	--	HM026391
Vicia	Vicia venosa	--	--	JX848470	--
Vicia	Vicia venosa subsp. cuspidata	--	--	--	HM026403
Vicia	Vicia vicioides isolate HS1113	--	--	JX505521	--
Vicia	Vicia villosa	--	--	HM850464	AF522161
Vicia	Vicia villosa isolate VS1505	--	--	JN661208	JX505915
