# Supplementary material for: Initial Characterization of the Chloroplast Genome of Vicia sepium, an Important Wild Resource Plant, and Related Inferences About Its Evolution
Source: Front Genet. 2020 Feb 20;11:73. doi: 10.3389/fgene.2020.00073 (PMC7044246; doi:10.3389/fgene.2020.00073)
Supplement: Supplementary file 14 [file Table_2.xlsx]

## Sheet: KaKs
Supplementary Table S2. Nonsynonymous (Ka) and synonymous (Ks) nucleotide substitution rates, as well as the Ka/Ks ratio of homologous protein-coding genes within and outside of the genus Vicia.
		V.sepium_VS_V.sativa	V.sepium_VS_V.faba	V.sepium_VS_P.abyssinicum	V.sepium_VS_P.sativum	V.sepium_VS_P.sativum subsp. elatius	V.sepium_VS_P.fulvum	V.sepium_VS_L.culinaris	V.sepium_VS_L.pubescens	V.sepium_VS_L.venosus	V.sepium_VS_L.palustris	V.sepium_VS_L.japonicus	V.sepium_VS_L.ochroleucus	V.sepium_VS_L.davidii	V.sepium_VS_L.littoralis	V.sepium_VS_L.inconspicuus	V.sepium_VS_L.graminifolius	V.sepium_VS_L.tingitanus	V.sepium_VS_L.clymenum	V.sepium_VS_L.sativus	V.sepium_VS_L.odoratus
accD	Ka	0.0111	0.07	0.127	0.1268	0.1267		0.1413	0.1559	0.1285	0.1318	0.1318	0.1317	0.1589	0.1319	0.1355	0.1378	0.1347	0.1489	0.1397	0.1403
	Ka/Ks	0.0991	0.2615	0.4939	0.4648	0.4637	0.4873		0.3286	0.4608	0.5241	0.4724	0.4959	0.3432	0.4739	0.4398	0.4109	0.5026	0.6353	0.4721	0.4235
	Ks	0.1124	0.2678	0.2571	0.2727	0.2733		0.2899	0.4746	0.2789	0.2514	0.2791	0.2656	0.463	0.2783	0.3082	0.3352	0.268	0.2344	0.2959	0.3314
atpA	Ka	0.0051	0.0094	0.0145	0.0193	0.0145	0.0162	0.011	0.0157	0.014	0.0132	0.0132	0.0132	0.0153	0.0149	0.0123	0.0132	0.0093	0.0119	0.0163	0.0355
	Ka/Ks	0.408	0.494737	0.258467	0.317434	0.258467	0.270903	0.11011	0.236802	0.214395	0.19214	0.182573	0.202144	0.229385	0.228178	0.18894	0.19242	0.125846	0.154948	0.189315	0.394007
	Ks	0.0125	0.019	0.0561	0.0608	0.0561	0.0598	0.0999	0.0663	0.0653	0.0687	0.0723	0.0653	0.0667	0.0653	0.0651	0.0686	0.0739	0.0768	0.0861	0.0901
atpB	Ka	0.0009	0.0045	0.0135	0.0117	0.0135	0.0117	0.0108	0.0108	0.0099	0.009	0.0099	0.0099	0.0099	0.009	0.0126	0.009	0.0135	2.1754	0.0162	0.0153
	Ka/Ks	0.0382979	0.189873	0.280083	0.227184	0.280083	0.242739	0.13602	0.146143	0.172174	0.156522	0.172174	0.172174	0.172174	0.148515	0.187779	0.156522	0.161483	0.696797	0.181006	0.184337
	Ks	0.0235	0.0237	0.0482	0.0515	0.0482	0.0482	0.0794	0.0739	0.0575	0.0575	0.0575	0.0575	0.0575	0.0606	0.0671	0.0575	0.0836	3.122	0.0895	0.083
atpE	Ka	0.0065	0.0162	0.0748	0.0712	0.0712	0.0712	0.0229	0.0572	0.0572	0.0572	0.0537	0.0572	0.0537	0.0537	0.0605	0.0537	0.0605	0.057	0.0678	0.0808
	Ka/Ks	0.282609	0.460227	0.78654	0.74555	0.74555	0.74555	0.390785	0.693333	0.815977	0.814815	0.762784	0.813656	0.766049	0.762784	0.49509	0.766049	1.03066	0.971039	0.715945	0.931949
	Ks	0.023	0.0352	0.0951	0.0955	0.0955	0.0955	0.0586	0.0825	0.0701	0.0702	0.0704	0.0703	0.0701	0.0704	0.1222	0.0701	0.0587	0.0587	0.0947	0.0867
atpF	Ka	0.0097	0.0146	0.0372	0.0398	0.0372	0.0372	0.0385	0.0323	0.0246	0.0222	0.0246	0.0246	0.0246	0.0246	0.0222	0.0246	0.0222	0.0147	0.0247	0.0246
	Ka/Ks	0.444954	0.660633	0.469697	0.503161	0.469697	0.469697	0.77621	0.486446	0.444846	0.402904	0.444846	0.444846	0.444846	0.444846	0.334337	0.444846	0.246941	0.217134	0.241447	0.239766
	Ks	0.0218	0.0221	0.0792	0.0791	0.0792	0.0792	0.0496	0.0664	0.0553	0.0551	0.0553	0.0553	0.0553	0.0553	0.0664	0.0553	0.0899	0.0677	0.1023	0.1026
atpH	Ka	0	0	0	0	0	0	0	0	0	0	0	0	0.0055	0	0	0	0	0	0	0
	Ka/Ks	NAa	0	0	0	0	0	0	0	0	0	0	0	0.165165	0	0	0	0	0	0	0
	Ks	0	0.0166	0.0675	0.0675	0.0675	0.0675	0.0668	0.033	0.033	0.033	0.033	0.0513	0.0333	0.033	0.033	0.033	0.0674	0.0326	0.033	0.0505
atpI	Ka	0.0054	0.0054	0.0054	0.0054	0.0054	0.0054	0.0109	0.0091	0.0054	0.0054	0.0054	0.0054	0.0054	0.0054	0.0054	0.0081	0.009	0.0054	0.0054	0.009
	Ka/Ks	1.01887	0.117647	0.10757	0.10757	0.10757	0.121348	0.159124	0.181637	0.139175	0.121622	0.139175	0.139175	0.163636	0.139175	0.120805	0.19378	0.144462	0.139175	0.121622	0.200445
	Ks	0.0053	0.0459	0.0502	0.0502	0.0502	0.0445	0.0685	0.0501	0.0388	0.0444	0.0388	0.0388	0.033	0.0388	0.0447	0.0418	0.0623	0.0388	0.0444	0.0449
ccsA	Ka	0.008	0.0176	0.0355	0.0356	0.0341	0.0342	0.0309	0.0296	0.0317	0.0345	0.0317	0.0331	0.0317	0.0331	0.0367	0.0317	0.03	0.0258	0.0327	0.0292
	Ka/Ks	0.316206	1.76	0.997191	0.872549	0.831707	0.743478	0.645094	0.703088	1.08562	1.18557	1.08562	1.13356	1.08562	1.13356	1	0.926901	0.735294	0.722689	0.913408	0.665148
	Ks	0.0253	0.01	0.0356	0.0408	0.041	0.046	0.0479	0.0421	0.0292	0.0291	0.0292	0.0292	0.0292	0.0292	0.0367	0.0342	0.0408	0.0357	0.0358	0.0439
cemA	Ka	0.0184	0.0413	0.0653	0.0695	0.0653	0.0717	0.0931	0.083	0.0663	0.0663	0.0684	0.0663	0.0663	0.0765	0.0715	0.0663	0.0768	0.0726	0.0863	0.0783
	Ka/Ks	1.16456	0.708405	0.883627	0.941734	0.883627	0.889578	1.25811	0.971897	1.03594	1.03594	1.07042	1.03594	1.03594	0.972046	1.17987	1.03594	0.836601	1.26923	1.15529	1.0726
	Ks	0.0158	0.0583	0.0739	0.0738	0.0739	0.0806	0.074	0.0854	0.064	0.064	0.0639	0.064	0.064	0.0787	0.0606	0.064	0.0918	0.0572	0.0747	0.073
clpP	Ka	0.0905	0.1585	0.1752	0.1786	0.1755	0.1755	0.1665	0.3345	0.165	0.1668	0.1763	0.1738	0.1845	0.1814	0.2122	0.2256	0.179	0.1842	0.2088	0.1798
	Ka/Ks	3.29091	0.99373	1.09637	1.13253	1.17944	1.17944	1.04454	1.13737	0.714286	0.674757	0.699603	0.758952	0.666065	0.715018	0.879039	0.783878	0.920308	0.941237	0.894985	0.836279
	Ks	0.0275	0.1595	0.1598	0.1577	0.1488	0.1488	0.1594	0.2941	0.231	0.2472	0.252	0.229	0.277	0.2537	0.2414	0.2878	0.1945	0.1957	0.2333	0.215
matK	Ka	0.0146	0.0179	0.0353	0.0435	0.0362	0.0361	0.0362	0.043	0.0375	0.0383	0.0383	0.0383	0.0375	0.0387	0.0353	0.0375	0.0416	0.0344	0.0376	0.0345
	Ka/Ks	0.519573	0.400447	0.315179	0.382586	0.322064	0.296144	0.409966	0.485876	0.376884	0.404008	0.401889	0.385312	0.394737	0.397739	0.314617	0.359885	0.37613	0.283128	0.292607	0.266409
	Ks	0.0281	0.0447	0.112	0.1137	0.1124	0.1219	0.0883	0.0885	0.0995	0.0948	0.0953	0.0994	0.095	0.0973	0.1122	0.1042	0.1106	0.1215	0.1285	0.1295
ndhA	Ka	0.0072	0.0072	0.0156	0.0181	0.0156	0.0169	0.0205	0.012	0.0108	0.0108	0.0108	0.0108	0.012	0.012	0.0181	0.0108	0.0108	0.012	0.0156	0.0224
	Ka/Ks	0.418605	0.161798	0.190244	0.235065	0.190244	0.219766	0.264858	0.138249	0.118291	0.118291	0.118291	0.118291	0.131291	0.125523	0.187954	0.118291	0.100746	0.131579	0.151456	0.183156
	Ks	0.0172	0.0445	0.082	0.077	0.082	0.0769	0.0774	0.0868	0.0913	0.0913	0.0913	0.0913	0.0914	0.0956	0.0963	0.0913	0.1072	0.0912	0.103	0.1223
ndhB	Ka	0.0041	0.0108	0.0186	0.0186	0.0186	0.0197	0.0249	0.0186	0.0175	0.0175	0.0186	0.0175	0.0191	0.0186	0.0186	0.0175	0.026	0.0186	0.0279	0.0249
	Ka/Ks	0.241176	0.423529	0.316865	0.316865	0.316865	0.358182	0.276974	0.453659	0.424757	0.390625	0.493369	0.424757	0.483544	0.450363	0.357692	0.314748	0.471014	0.454768	0.352718	0.353693
	Ks	0.017	0.0255	0.0587	0.0587	0.0587	0.055	0.0899	0.041	0.0412	0.0448	0.0377	0.0412	0.0395	0.0413	0.052	0.0556	0.0552	0.0409	0.0791	0.0704
ndhC	Ka	0	0.0036	0.011	0.011	0.011	0.011	0.0109	0.0072	0.0036	0.0036	0.0036	0.0036	0.0036	0.0036	0.0036	0.0036	0.011	0.0073	0.0073	0.0037
	Ka/Ks	0	0.150628	0.308123	0.308123	0.308123	0.308123	0.169518	0.191489	0.0983607	0.0983607	0.0983607	0.0983607	0.0983607	0.0983607	0.097035	0.0983607	0.222222	0.304167	0.146293	0.0426759
	Ks	0.0119	0.0239	0.0357	0.0357	0.0357	0.0357	0.0643	0.0376	0.0366	0.0366	0.0366	0.0366	0.0366	0.0366	0.0371	0.0366	0.0495	0.024	0.0499	0.0867
ndhD	Ka	0.0053	0.0132	0.0341	0.0351	0.0342	0.0356	0.0213	0.0177	0.0186	0.0186	0.0204	0.0186	0.0186	0.0204	0.0195	0.0186	0.0222	0.0241	0.0221	0.0231
	Ka/Ks	0.210317	0.375	0.293207	0.294463	0.286192	0.302207	0.21131	0.272308	0.286595	0.287037	0.331707	0.286595	0.301948	0.29912	0.301858	0.27193	0.324088	0.418403	0.27625	0.28034
	Ks	0.0252	0.0352	0.1163	0.1192	0.1195	0.1178	0.1008	0.065	0.0649	0.0648	0.0615	0.0649	0.0616	0.0682	0.0646	0.0684	0.0685	0.0576	0.08	0.0824
ndhE	Ka	0.0042	0	0	0	0	0	0.0129	0	0	0	0	0	0	0	0	0	0.0085	0	0	0
	Ka/Ks	0.278146	0	0	0	0	0	0.281659	0	0	0	0	0	0	0	0	0	0.275974	0	0	0
	Ks	0.0151	0.0149	0.0476	0.0476	0.0476	0.0649	0.0458	0.0658	0.0308	0.0308	0.0308	0.0308	0.0308	0.0308	0.0477	0.0308	0.0308	0.0477	0.0308	0.0783
ndhF	Ka	0.0065	0.0109	0.0207	0.0213	0.0207	0.0202	0.0219	0.0208	0.0164	0.0169	0.0164	0.0169	0.0175	0.0164	0.0213	0.0169	0.0264	0.0197	0.0233	0.0264
	Ka/Ks	0.261044	0.396364	0.346154	0.356784	0.346154	0.307927	0.264813	0.320493	0.280342	0.304505	0.295495	0.303957	0.298126	0.295495	0.327189	0.288889	0.408669	0.335605	0.299486	0.254826
	Ks	0.0249	0.0275	0.0598	0.0597	0.0598	0.0656	0.0827	0.0649	0.0585	0.0555	0.0555	0.0556	0.0587	0.0555	0.0651	0.0585	0.0646	0.0587	0.0778	0.1036
ndhG	Ka	0.0146	0.0073	0.0247	0.0247	0.0247	0.0247	0.0169	0.0221	0.0171	0.0172	0.0172	0.0171	0.0171	0.022	0.0171	0.0195	0.0195	0.0172	0.0198	0.0197
	Ka/Ks	NA	0.163311	0.553812	0.553812	0.553812	0.456562	0.358811	0.821561	0.960674	0.646617	0.646617	0.960674	0.960674	1.22222	0.63806	0.716912	0.421166	0.646617	0.377143	0.446712
	Ks	0	0.0447	0.0446	0.0446	0.0446	0.0541	0.0471	0.0269	0.0178	0.0266	0.0266	0.0178	0.0178	0.018	0.0268	0.0272	0.0463	0.0266	0.0525	0.0441
ndhH	Ka	0.0053	0.0063	0.0084	0.0095	0.0084	0.0084	0.0116	0.0105	0.0063	0.0063	0.0063	0.0063	0.0063	0.0073	0.0095	0.0063	0.0063	0.0074	0.0074	0.0084
	Ka/Ks	0.401515	0.136069	0.0867769	0.102814	0.0910076	0.0961098	0.112731	0.159332	0.10311	0.0955994	0.0881119	0.10311	0.0945946	0.0939511	0.169039	0.10311	0.0741176	0.112633	0.0923845	0.0931264
	Ks	0.0132	0.0463	0.0968	0.0924	0.0923	0.0874	0.1029	0.0659	0.0611	0.0659	0.0715	0.0611	0.0666	0.0777	0.0562	0.0611	0.085	0.0657	0.0801	0.0902
ndhI	Ka	0	0.0026	0.0052	0.0052	0.0052	0.0052	0.0078	0.0026	0.0026	0.0026	0.0026	0.0026	0.0026	0.0026	0.0051	0.0026	0.0026	0.0052	0.0026	0.0052
	Ka/Ks	0	0.122066	0.11954	0.1625	0.11954	0.0947177	0.0883352	0.0473588	0.0593607	0.0593607	0.0593607	0.0479705	0.0593607	0.0593607	0.0747801	0.0593607	0.0387481	0.118721	0.0593607	0.118721
	Ks	0.0207	0.0213	0.0435	0.032	0.0435	0.0549	0.0883	0.0549	0.0438	0.0438	0.0438	0.0542	0.0438	0.0438	0.0682	0.0438	0.0671	0.0438	0.0438	0.0438
ndhJ	Ka	0.0026	0.0026	0.0132	0.0132	0.0132	0.0132	0.0079	0.0079	0.0052	0.0052	0.0079	0.0052	0.0052	0.0052	0.0052	0.0052	0.0079	0.0079	0.0026	0.0052
	Ka/Ks	0.117117	0.0562771	0.293333	0.293333	0.293333	0.293333	0.116519	0.174779	0.114286	0.114286	0.174009	0.114286	0.114286	0.114286	0.0910683	0.114286	0.113997	0.140071	0.0448276	0.0750361
	Ks	0.0222	0.0462	0.045	0.045	0.045	0.045	0.0678	0.0452	0.0455	0.0455	0.0454	0.0455	0.0455	0.0455	0.0571	0.0455	0.0693	0.0564	0.058	0.0693
ndhK	Ka	0.0037	0.0094	0.0228	0.0228	0.0228	0.0228	0.017	0.017	0.017	0.017	0.017	0.017	0.017	0.017	0.0209	0.017	0.0208	0.0151	0.0237	0.0209
	Ka/Ks	0.248322	0.310231	0.428571	0.428571	0.428571	0.428571	0.197216	0.280066	0.322581	0.322581	0.322581	0.322581	0.37694	0.322581	0.344316	0.322581	0.337662	0.333333	0.292593	0.203307
	Ks	0.0149	0.0303	0.0532	0.0532	0.0532	0.0532	0.0862	0.0607	0.0527	0.0527	0.0527	0.0527	0.0451	0.0527	0.0607	0.0527	0.0616	0.0453	0.081	0.1028
petA	Ka	0.0026	0.0053	0.0119	0.0172	0.0119	0.0119	0.0132	0.0119	0.0132	0.0145	0.0132	0.0132	0.0132	0.0132	0.0172	0.0145	0.0146	0.0119	0.0159	0.0159
	Ka/Ks	0.254902	0.0828125	0.0964344	0.133024	0.0964344	0.0964344	0.177181	0.102234	0.142395	0.155747	0.142395	0.142395	0.142395	0.142395	0.185145	0.156419	0.125971	0.102146	0.144941	0.117778
	Ks	0.0102	0.064	0.1234	0.1293	0.1234	0.1234	0.0745	0.1164	0.0927	0.0931	0.0927	0.0927	0.0927	0.0927	0.0929	0.0927	0.1159	0.1165	0.1097	0.135
petB	Ka	0	0.004	0.004	0.004	0.004	0.004	0.008	0.004	0.0081	0.0061	0.0061	0.0081	0.0061	0.0061	0.004	0.0061	0.004	0.004	0.006	0.006
	Ka/Ks	0	0.193237	0.0620155	0.0620155	0.0620155	0.0620155	0.0895857	0.071048	0.1643	0.123984	0.108734	0.1643	0.123984	0.123984	0.0625978	0.123984	0.0506971	0.0811359	0.0677201	0.0665927
	Ks	0.0205	0.0207	0.0645	0.0645	0.0645	0.0645	0.0893	0.0563	0.0493	0.0492	0.0561	0.0493	0.0492	0.0492	0.0639	0.0492	0.0789	0.0493	0.0886	0.0901
petD	Ka	0.0028	0.0028	0.0057	0.0057	0.0057	0.0174	0.0029	0.0057	0.0086	0.0086	0.0057	0.0086	0.0144	0.0029	0.0057	0.0057	0.0115	0.0057	0.0043	0.0072
	Ka/Ks	0.114286	0.0677966	0.0517241	0.0517241	0.0517241	0.160074	0.0897833	0.0976027	0.174442	0.148789	0.115854	0.174089	0.292089	0.0712531	0.0859729	0.115854	0.174242	0.140394	0.0686901	0.0911392
	Ks	0.0245	0.0413	0.1102	0.1102	0.1102	0.1087	0.0323	0.0584	0.0493	0.0578	0.0492	0.0494	0.0493	0.0407	0.0663	0.0492	0.066	0.0406	0.0626	0.079
petG	Ka	0	0	0	0	0	0	0	0	0	0	0	0	0	0	0	0	0	0	0	0
	Ka/Ks	NA	NA	NA	NA	NA	NA	NA	0	0	0	0	0	NA	0	NA	0	NA	NA	NA	NA
	Ks	0	0	0	0	0	0	0	0.0316	0.0305	0.0305	0.0305	0.0305	0	0.0305	0	0.0305	0	0	0	0
petL	Ka	0	0.0464	0.078	0.0625	0.0625	0.0792	0.0593	0.0776	0.0781	0.0781	0.0781	0.0781	0.0781	0.0622	0.0779	0.0781	0.0781	0.0778	0.1274	0.0933
	Ka/Ks	0	1.18974	0.590462	0.774473	0.774473	0.993726	0.292262	0.586546	0.944377	0.944377	0.944377	0.944377	0.944377	0.76319	0.606698	0.944377	0.944377	0.604037	3.0625	0.486952
	Ks	0.0435	0.039	0.1321	0.0807	0.0807	0.0797	0.2029	0.1323	0.0827	0.0827	0.0827	0.0827	0.0827	0.0815	0.1284	0.0827	0.0827	0.1288	0.0416	0.1916
petN	Ka	0	0	0	0.0147	0	0	0	0	0	0	0	0	0	0	0	0	0	0	0	0
	Ka/Ks	NA	NA	NA	NA	NA	NA	NA	NA	NA	NA	NA	NA	NA	NA	NA	NA	NA	NA	0	0
	Ks	0	0	0	0	0	0	0	0	0	0	0	0	0	0	0	0	0	0	0.0618	0.0541
psaA	Ka	0	0.0012	0.0035	0.0091	0.0035	0.0035	0.0029	0.0018	0.0018	0.0018	0.0023	0.0018	0.0023	0.0023	0.0029	0.0018	0.0035	0.0018	0.0018	0.0041
	Ka/Ks	0	0.0412371	0.0839329	0.213115	0.0839329	0.0839329	0.0574257	0.035503	0.0341556	0.0356436	0.0497835	0.0372671	0.0497835	0.0497835	0.0471545	0.0372671	0.0531915	0.0392157	0.0262774	0.0543767
	Ks	0.0101	0.0291	0.0417	0.0427	0.0417	0.0417	0.0505	0.0507	0.0527	0.0505	0.0462	0.0483	0.0462	0.0462	0.0615	0.0483	0.0658	0.0459	0.0685	0.0754
psaB	Ka	0.0006	0.0017	0.0035	0.0237	0.0035	0.0035	0.0064	0.0023	0.0023	0.0023	0.0023	0.0023	0.0023	0.0023	0.0023	0.0023	0.0023	0.0012	0.0029	0.0029
	Ka/Ks	0.0714286	0.0729614	0.0644567	0.137631	0.0644567	0.0618375	0.111693	0.0461847	0.050885	0.0484211	0.050885	0.050885	0.0484211	0.0507726	0.0534884	0.046371	0.040708	0.0294118	0.0479339	0.0494037
	Ks	0.0084	0.0233	0.0543	0.1722	0.0543	0.0566	0.0573	0.0498	0.0452	0.0475	0.0452	0.0452	0.0475	0.0453	0.043	0.0496	0.0565	0.0408	0.0605	0.0587
psaC	Ka	0	0	0.0103	0.0103	0.0103	0.0103	0.0051	0.0103	0.0155	0.0155	0.0155	0.0155	0.0155	0.0155	0.0103	0.0155	0.0155	0.0103	0.0103	0.0103
	Ka/Ks	NA	0	NA	NA	NA	NA	NA	0.237327	0.72093	0.72093	0.72093	0.72093	0.72093	0.72093	0.47907	0.72093	0.731132	NA	0.485849	0.485849
	Ks	0	0.0217	0	0	0	0	0	0.0434	0.0215	0.0215	0.0215	0.0215	0.0215	0.0215	0.0215	0.0215	0.0212	0	0.0212	0.0212
psaJ	Ka	0	0.0126	0.0127	0.0127	1.0065	0.0128	0.0255	0.0128	0.0127	0.0127	0.0127	0.0127	0.0127	0.0127	0.0127	0.0127	0.0128	0.0127	0.0128	0.0256
	Ka/Ks	0	0.42	0.0983734	0.0983734	0.441409	0.140197	0.418033	0.0789636	0.0983734	0.0983734	0.0983734	0.0983734	0.0983734	0.0983734	0.0983734	0.0983734	0.140197	0.0983734	0.0789636	0.2
	Ks	0.0643	0.03	0.1291	0.1291	2.2802	0.0913	0.061	0.1621	0.1291	0.1291	0.1291	0.1291	0.1291	0.1291	0.1291	0.1291	0.0913	0.1291	0.1621	0.128
psbA	Ka	0	0	0	0	0	0	0	0	0	0	0	0	0	0	0	0	0	0	0.0012	0
	Ka/Ks	0	0	0	0	0	0	0	0	0	0	0	0	0	0	0	0	0	0	0.0428571	0
	Ks	0.0118	0.0197	0.0278	0.0318	0.0278	0.0278	0.032	0.0237	0.0277	0.0238	0.0238	0.0277	0.0238	0.0238	0.0237	0.0279	0.0239	0.0237	0.028	0.0485
psbB	Ka	0.0017	0	0.0025	0.0025	0.0025	0.0025	0.0034	0.0051	0.0051	0.0051	0.0051	0.0051	0.0051	0.0051	0.0054	0.006	0.0051	0.0025	0.0059	0.0059
	Ka/Ks	0.0939227	0	0.0388802	0.0369822	0.0388802	0.037092	0.0422886	0.0877797	0.0930657	0.0930657	0.0791925	0.0930657	0.0930657	0.0830619	0.0849057	0.10929	0.0833333	0.0485437	0.0957792	0.0702381
	Ks	0.0181	0.027	0.0643	0.0676	0.0643	0.0674	0.0804	0.0581	0.0548	0.0548	0.0644	0.0548	0.0548	0.0614	0.0636	0.0549	0.0612	0.0515	0.0616	0.084
psbC	Ka	0	0.0027	0.0027	0.0027	0.0027	0.0027	0.0037	0.0028	0.0018	0.0018	0.0018	0.0018	0.0018	0.0027	0.0027	0.0018	0.0018	0.0009	0.0037	0.0037
	Ka/Ks	0	0.0775862	0.0656934	0.0656934	0.0656934	0.0608108	0.0605565	0.0552268	0.0377358	0.0377358	0.0377358	0.035225	0.0377358	0.0566038	0.0467128	0.0377358	0.0405405	0.0189076	0.0606557	0.0550595
	Ks	0.0154	0.0348	0.0411	0.0411	0.0411	0.0444	0.0611	0.0507	0.0477	0.0477	0.0477	0.0511	0.0477	0.0477	0.0578	0.0477	0.0444	0.0476	0.061	0.0672
psbD	Ka	0	0	0.0038	0.0063	0.0038	0.0038	0.0012	0.0025	0.0025	0.0025	0.0025	0.0025	0.0025	0.0025	0.0025	0.0025	0.0038	0.0025	0.0025	0.0025
	Ka/Ks	0	0	0.0945274	0.129098	0.0945274	0.0945274	0.0151707	0.0623441	0.0623441	0.0623441	0.0623441	0.0563063	0.0623441	0.0564334	0.0561798	0.0623441	0.0791667	0.0564334	0.0623441	0.0477099
	Ks	0.004	0.0401	0.0402	0.0488	0.0402	0.0402	0.0791	0.0401	0.0401	0.0401	0.0401	0.0444	0.0401	0.0443	0.0445	0.0401	0.048	0.0443	0.0401	0.0524
psbE	Ka	0.0053	0.0053	0.0106	0.0106	0.0106	0.0106	0.0053	0.0106	0.0106	0.0106	0.0106	0.0106	0.0106	0.0106	0.0106	0.0106	0.0106	0.0106	0.0106	0.0106
	Ka/Ks	0.0994371	0.100569	0.197761	0.197761	0.197761	0.197761	0.0988806	0.303725	0.145805	0.145604	0.197761	0.197761	0.197761	0.197761	0.197761	0.197761	0.145205	0.144022	0.197761	0.197761
	Ks	0.0533	0.0527	0.0536	0.0536	0.0536	0.0536	0.0536	0.0349	0.0727	0.0728	0.0536	0.0536	0.0536	0.0536	0.0536	0.0536	0.073	0.0736	0.0536	0.0536
psbF	Ka	0	0	0	0	0	0	0	0	0	0	0	0	0	0	0	0	0	0	0	0
	Ka/Ks	NA	NA	0	0	0	0	0	0	0	0	0	0	0	0	0	0	0	0	0	0
	Ks	0	0	0.0305	0.0305	0.0305	0.0305	0.1347	0.063	0.0305	0.0305	0.0305	0.0305	0.0305	0.0305	0.0305	0.0305	0.0305	0.0305	0.0305	0.0305
psbH	Ka	0.006	0	0	0	0	0	0	0	0	0	0	0	0	0	0	0	0.006	0	0.0121	0.0059
	Ka/Ks	NA	NA	NA	NA	NA	NA	NA	0	0	0	0	0	0	0	0	0	0.0730816	NA	0.617347	0.0929134
	Ks	0	0	0	0	0	0	0	0.0399	0.0195	0.0195	0.0195	0.0195	0.0195	0.0195	0.0195	0.0195	0.0821	0	0.0196	0.0635
psbI	Ka	0	0.0259	0.0265	0.0265	0.0265	0.0265	0.0262	0.0261	0.0261	0.0261	0.0261	0.0261	0.0261	0.0261	0.0254	0.0261	0.0261	0.0265	0.0261	0.0261
	Ka/Ks	0	0.359722	0.181881	0.181881	0.181881	0.181881	0.242144	0.134052	0.134052	0.134052	0.134052	0.134052	0.134052	0.134052	0.154501	0.134052	0.134052	0.181881	0.134052	0.134052
	Ks	0.0384	0.072	0.1457	0.1457	0.1457	0.1457	0.1082	0.1947	0.1947	0.1947	0.1947	0.1947	0.1947	0.1947	0.1644	0.1947	0.1947	0.1457	0.1947	0.1947
psbK	Ka	0.0154	0.0076	0.0075	0.0075	0.0075	0.0075	0.0228	0.0151	0.0075	0.0075	0.0075	0.0075	0.0152	0.0152	0.0076	0.0075	0.0228	0.0075	0.039	0.0314
	Ka/Ks	NA	NA	0.158228	0.158228	0.158228	0.158228	0.146248	0.203779	0.158228	0.158228	0.158228	0.158228	0.319328	0.323404	0.106294	0.101902	0.478992	0.158228	0.853392	1.43379
	Ks	0	0	0.0474	0.0474	0.0474	0.0474	0.1559	0.0741	0.0474	0.0474	0.0474	0.0474	0.0476	0.047	0.0715	0.0736	0.0476	0.0474	0.0457	0.0219
psbL	Ka	0	0	0.0122	0.0124	0.0122	0.0122	0.0118	0.012	0.012	0.012	0.012	0.012	0.012	0.012	0.012	0.012	0.012	0.012	0.012	0.012
	Ka/Ks	NA	0	0.104542	0.0622803	0.104542	0.104542	0.295	0.152866	0.152866	0.152866	0.152866	0.152866	0.152866	0.152866	0.152866	0.152866	0.152866	0.152866	0.152866	0.152866
	Ks	0	0.0399	0.1167	0.1991	0.1167	0.1167	0.04	0.0785	0.0785	0.0785	0.0785	0.0785	0.0785	0.0785	0.0785	0.0785	0.0785	0.0785	0.0785	0.0785
psbM	Ka	0	0	0	0	0	0	0	0	0	0	0	0	0	0	0	0	0.0126	0	0	0
	Ka/Ks	NA	NA	0	0	0	0	0	0	0	0	0	0	0	0	0	0	0.264706	0	0	0
	Ks	0	0	0.0471	0.0471	0.0471	0.0471	0.0471	0.0471	0.0471	0.0471	0.0471	0.0471	0.0924	0.0471	0.0471	0.0471	0.0476	0.0924	0.1026	0.0471
psbN	Ka	0	0.0216	0.0216	0.0216	0.0216	0.0216	0.0218	0.0216	0.0215	0.0215	0.0215	0.0215	0.0215	0.0215	0.0216	0.0215	0.0108	0.0216	0.0216	0.0214
	Ka/Ks	NA	0.732203	0.732203	0.732203	0.732203	0.732203	0.17825	0.732203	0.357143	0.357143	0.357143	0.357143	0.357143	0.357143	0.732203	0.357143	0.120133	0.732203	0.732203	0.350245
	Ks	0	0.0295	0.0295	0.0295	0.0295	0.0295	0.1223	0.0295	0.0602	0.0602	0.0602	0.0602	0.0602	0.0602	0.0295	0.0602	0.0899	0.0295	0.0295	0.0611
psbT	Ka	0	0.0133	0	0	0	0	0	0.0134	0	0	0	0	0	0	0	0	0	0	0	0
	Ka/Ks	0	0.376771	0	0	0	0	0	NA	NA	NA	NA	NA	NA	NA	NA	NA	0	NA	0	NA
	Ks	0.0356	0.0353	0.0356	0.0757	0.0356	0.0356	0.0356	0	0	0	0	0	0	0	0	0	0.0352	0	0.0342	0
rbcL	Ka	0.0009	0.0026	0.0044	0.0044	0.0044	0.0044	0.0026	0.0035	0.0062	0.0053	0.0053	0.0053	0.0053	0.0044	0.0035	0.0053	0.0035	0.0035	0.0035	0.0079
	Ka/Ks	0.0365854	0.0722222	0.0873016	0.0759931	0.0816327	0.0816327	0.033462	0.0741525	0.174157	0.148876	0.148459	0.148876	0.148459	0.123249	0.0980392	0.135204	0.0688976	0.0751073	0.0749465	0.127419
	Ks	0.0246	0.036	0.0504	0.0579	0.0539	0.0539	0.0777	0.0472	0.0356	0.0356	0.0357	0.0356	0.0357	0.0357	0.0357	0.0392	0.0508	0.0466	0.0467	0.062
rpl14	Ka	0	0.0069	0.0069	0.0069	0.0069	0.0069	0.0069	0.0174	0.0138	0.0138	0.0138	0.0138	0.0138	0.0138	0.0104	0.0138	0.0104	0.032	0.0318	0.0172
	Ka/Ks	0	0.0793103	0.122558	0.122558	0.122558	0.122558	0.0975955	0.130435	0.0918164	0.0918164	0.0918164	0.0918164	0.0918164	0.0918164	0.147937	0.0918164	0.088586	0.28597	0.149788	0.142149
	Ks	0.0268	0.087	0.0563	0.0563	0.0563	0.0563	0.0707	0.1334	0.1503	0.1503	0.1503	0.1503	0.1503	0.1503	0.0703	0.1503	0.1174	0.1119	0.2123	0.121
rpl16	Ka	0.0032	0.0229	0.0098	0.0098	0.0098	0.0098	0.0098	0.0331	0.0131	0.0164	0.0131	0.0131	0.0131	0.0164	0.013	0.0131	0.0131	0.0098	0.0281	0.013
	Ka/Ks	0.0938416	0.388136	0.139007	0.139007	0.139007	0.139007	0.055968	0.403167	0.227826	0.233951	0.227826	0.227826	0.227826	0.284229	0.116592	0.227826	0.185816	0.120098	0.247359	0.155875
	Ks	0.0341	0.059	0.0705	0.0705	0.0705	0.0705	0.1751	0.0821	0.0575	0.0701	0.0575	0.0575	0.0575	0.0577	0.1115	0.0575	0.0705	0.0816	0.1136	0.0834
rpl2	Ka	0.0048	0.0112	0.0112	0.0144	0.0112	0.0112	0.0128	0.0128	0.008	0.008	0.008	0.008	0.008	0.008	0.0112	0.0096	0.0128	0.0128	0.0144	0.0144
	Ka/Ks	0.122762	0.287179	0.195462	0.227129	0.195462	0.195462	0.183644	0.321608	0.176211	0.176211	0.176211	0.176211	0.176211	0.176211	0.282828	0.211454	0.202532	0.223386	0.163823	0.207493
	Ks	0.0391	0.039	0.0573	0.0634	0.0573	0.0573	0.0697	0.0398	0.0454	0.0454	0.0454	0.0454	0.0454	0.0454	0.0396	0.0454	0.0632	0.0573	0.0879	0.0694
rpl20	Ka	0.0716	0.0998	0.1499	0.1595	0.1499	0.1498	0.1686	0.1609	0.1382	0.1388	0.1389	0.1342	0.1482	0.1387	0.155	0.1389	0.1497	0.183	0.1349	0.1462
	Ka/Ks	0.90404	0.958694	0.778701	0.831595	0.778701	0.780208	1.35531	1.35895	0.834037	0.953297	0.952022	0.921071	1.01507	0.848318	1.27572	0.950719	0.85494	1.25946	0.764306	0.851485
	Ks	0.0792	0.1041	0.1925	0.1918	0.1925	0.192	0.1244	0.1184	0.1657	0.1456	0.1459	0.1457	0.146	0.1635	0.1215	0.1461	0.1751	0.1453	0.1765	0.1717
rpl32	Ka	0.018	0.0563	0.0463	0.0463	0.0463	0.0463	0.0179	0.0274	0.0271	0.0271	0.0271	0.0271	0.0271	0.0271	0.0271	0.0271	0.0271	0.0273	0.0367	0.0451
	Ka/Ks	NA	1.48549	0.368924	0.368924	0.368924	0.368924	0.429257	0.340373	0.64988	0.64988	0.64988	0.64988	0.64988	0.64988	0.64988	0.64988	0.64988	0.330508	0.440048	0.31276
	Ks	0	0.0379	0.1255	0.1255	0.1255	0.1255	0.0417	0.0805	0.0417	0.0417	0.0417	0.0417	0.0417	0.0417	0.0417	0.0417	0.0417	0.0826	0.0834	0.1442
rpl33	Ka	0	0.0168	0.0238	0.0238	0.0238	0.0238	0.01	0.0168	0.01	0.01	0.01	0.01	0.01	0.01	0.0169	0.01	0.0168	0.0237	0.0101	0.0169
	Ka/Ks	NA	1.28244	0.607143	0.607143	0.607143	0.607143	0.102987	0.423174	0.757576	0.757576	0.757576	0.757576	0.757576	0.757576	0.427848	0.757576	1.27273	0.5925	0.255051	0.427848
	Ks	0	0.0131	0.0392	0.0392	0.0392	0.0392	0.0971	0.0397	0.0132	0.0132	0.0132	0.0132	0.0132	0.0132	0.0395	0.0132	0.0132	0.04	0.0396	0.0395
rpl36	Ka	0.023	0.023	0.0351	0.0351	0.0351	0.0351	0.0351	0.0231	0.0231	0.0231	0.0231	0.0231	0.0231	0.0231	0.0231	0.0231	0.0231	0.0478	0.0287	0.029
	Ka/Ks	NA	NA	NA	NA	NA	NA	NA	0.502174	0.502174	0.502174	0.502174	0.502174	0.502174	0.502174	0.502174	0.502174	0.242138	1.10393	0.157953	0.240066
	Ks	0	0	0	0	0	0	0	0.046	0.046	0.046	0.046	0.046	0.046	0.046	0.046	0.046	0.0954	0.0433	0.1817	0.1208
rpoA	Ka	0.0349	0.0495	0.0576	0.057	0.0576	0.057	0.0684	0.0622	0.0616	0.0609	0.0609	0.063	0.0623	0.0609	0.0643	0.0622	0.0704	0.0596	0.0712	0.0623
	Ka/Ks	0.802299	0.732249	0.670547	0.638298	0.670547	0.689238	0.794425	1.09123	1.0301	1.07407	1.07407	1.05351	1.09877	1.0703	0.880822	1.09507	1.24602	0.852647	1.08702	0.895115
	Ks	0.0435	0.0676	0.0859	0.0893	0.0859	0.0827	0.0861	0.057	0.0598	0.0567	0.0567	0.0598	0.0567	0.0569	0.073	0.0568	0.0565	0.0699	0.0655	0.0696
rpoB	Ka	0.0164	0.034	0.0398	0.0398	0.0398	0.0393	0.0417	0.0493	0.0473	0.0371	0.0394	0.0497	0.0495	0.0414	0.0478	0.0425	0.0387	0.0402	0.0514	0.0448
	Ka/Ks	0.66129	0.666667	0.578488	0.634769	0.596702	0.589205	0.434375	0.649539	0.632353	0.51314	0.504481	0.66891	0.675307	0.511743	0.591584	0.557743	0.423877	0.569405	0.653944	0.413666
	Ks	0.0248	0.051	0.0688	0.0627	0.0667	0.0667	0.096	0.0759	0.0748	0.0723	0.0781	0.0743	0.0733	0.0809	0.0808	0.0762	0.0913	0.0706	0.0786	0.1083
rpoC1	Ka	0.02	0.0383	0.0452	0.0452	0.0452	0.0452	0.0564	0.0589	0.0523	0.0491	0.0497	0.0609	0.0578	0.051	0.0645	0.0501	0.0504	0.0484	0.0598	0.0524
	Ka/Ks	1.31579	1.84135	0.66373	0.609987	0.66373	0.633941	0.707654	0.797023	0.679221	0.754224	0.699015	0.660521	0.76354	0.714286	0.978756	0.613971	0.814216	0.783172	0.940252	0.588764
	Ks	0.0152	0.0208	0.0681	0.0741	0.0681	0.0713	0.0797	0.0739	0.077	0.0651	0.0711	0.0922	0.0757	0.0714	0.0659	0.0816	0.0619	0.0618	0.0636	0.089
rpoC2	Ka	0.0082	0.0237	0.0307	0.0307	0.031	0.0323	0.0345	0.0341	0.0297	0.0267	0.0271	0.042	0.0297	0.0278	0.031	0.0297	0.0382	0.0289	0.0376	0.0385
	Ka/Ks	0.29078	0.724771	0.360329	0.367225	0.357143	0.386364	0.324553	0.350103	0.349823	0.325213	0.323004	0.47836	0.342166	0.326675	0.354286	0.354415	0.42539	0.403068	0.427759	0.351598
	Ks	0.0282	0.0327	0.0852	0.0836	0.0868	0.0836	0.1063	0.0974	0.0849	0.0821	0.0839	0.0878	0.0868	0.0851	0.0875	0.0838	0.0898	0.0717	0.0879	0.1095
rps11	Ka	0.0096	0.0359	0.0461	0.0459	0.0461	0.0461	0.0494	0.0879	0.0564	0.0564	0.0599	0.0564	0.0772	0.0633	0.0563	0.0598	0.095	0.0737	0.074	0.0703
	Ka/Ks	0.463768	0.86715	0.482218	0.425	0.482218	0.482218	0.344491	1.4064	0.908213	0.908213	0.964573	0.908213	1.23323	1.01442	0.667062	0.959872	0.86758	0.688785	0.782241	1.1248
	Ks	0.0207	0.0414	0.0956	0.108	0.0956	0.0956	0.1434	0.0625	0.0621	0.0621	0.0621	0.0621	0.0626	0.0624	0.0844	0.0623	0.1095	0.107	0.0946	0.0625
rps12	Ka	0	0.0221	0.0145	0.0219	0.0145	0.0145	0.022	0.0292	0.0182	0.0182	0.0182	0.0182	0.0182	0.0182	0.0182	0.0219	0.0146	0.0146	0.0406	0.0219
	Ka/Ks	0	0.638728	0.307203	0.460084	0.307203	0.307203	0.643275	0.483444	0.254545	0.254545	0.254545	0.254545	0.254545	0.254545	0.304348	0.306294	0.151452	0.311966	0.564673	0.368687
	Ks	0.0347	0.0346	0.0472	0.0476	0.0472	0.0472	0.0342	0.0604	0.0715	0.0715	0.0715	0.0715	0.0715	0.0715	0.0598	0.0715	0.0964	0.0468	0.0719	0.0594
rps14	Ka	0.0129	0.0259	0.0839	0.0984	0.0839	0.0839	0.0438	0.0761	0.0714	0.0668	0.0669	0.0714	0.0715	0.0716	0.0713	0.0715	0.0667	0.0394	0.0818	0.0705
	Ka/Ks	0.832258	0.390649	0.514724	0.245632	0.514724	0.514724	0.159389	0.751234	0.515896	0.421717	0.486545	0.515896	0.518868	0.521106	0.699706	0.518492	0.657143	0.326971	0.705172	0.353383
	Ks	0.0155	0.0663	0.163	0.4006	0.163	0.163	0.2748	0.1013	0.1384	0.1584	0.1375	0.1384	0.1378	0.1374	0.1019	0.1379	0.1015	0.1205	0.116	0.1995
rps15	Ka	0.0234	0.0531	0.0289	0.0289	0.0289	0.0289	0.0478	0.0425	0.0262	0.0316	0.0262	0.0262	0.0371	0.0316	0.0316	0.0316	0.0372	0.0427	0.0677	0.0479
	Ka/Ks	0.866667	2.98315	0.649438	0.649438	0.649438	0.649438	0.880295	NA	NA	NA	NA	NA	NA	NA	NA	NA	NA	2.49708	0.672294	0.890335
	Ks	0.027	0.0178	0.0445	0.0445	0.0445	0.0445	0.0543	0	0	0	0	0	0	0	0	0	0	0.0171	0.1007	0.0538
rps19	Ka	0.0097	0.0242	0.0602	0.0632	0.0654	0.0602	0.0444	0.055	0.0394	0.0394	0.0394	0.0394	0.0444	0.0394	0.0394	0.0444	0.0394	0.0991	0.1147	0.115
	Ka/Ks	0.473171	0.562791	1.47188	1.25646	1.59902	1.47188	NA	1.3382	0.940334	0.940334	0.940334	0.940334	1.0622	0.940334	0.940334	1.05463	0.619497	0.50925	0.635105	0.452756
	Ks	0.0205	0.043	0.0409	0.0503	0.0409	0.0409	0	0.0411	0.0419	0.0419	0.0419	0.0419	0.0418	0.0419	0.0419	0.0421	0.0636	0.1946	0.1806	0.254
rps2	Ka	0.0316	0.0505	0.0363	0.0363	0.0363	0.0363	0.0482	0.046	0.0355	0.0373	0.0373	0.0355	0.0336	0.0354	0.0392	0.0392	0.0448	0.0373	0.0613	0.0505
	Ka/Ks	1.59596	1.41457	0.39934	0.39934	0.39934	0.39934	0.353632	0.473738	0.41472	0.435748	0.394292	0.41472	0.392523	0.340712	0.650083	0.417465	0.367816	0.54058	0.581043	0.490291
	Ks	0.0198	0.0357	0.0909	0.0909	0.0909	0.0909	0.1363	0.0971	0.0856	0.0856	0.0946	0.0856	0.0856	0.1039	0.0603	0.0939	0.1218	0.069	0.1055	0.103
rps3	Ka	0.0173	0.0576	0.1446	0.1446	0.1446	0.1446	0.0772	0.1821	0.187	0.1823	0.1828	0.1895	0.1994	0.1832	0.1722	0.1844	0.1954	0.1216	0.2154	0.1893
	Ka/Ks	0.692	1.1497	1.35393	1.24441	1.35393	1.35393	0.761341	2.2046	1.71717	1.422	1.71643	1.74173	1.83272	1.60702	1.33282	1.67332	2.24083	1.36476	1.37023	1.19886
	Ks	0.025	0.0501	0.1068	0.1162	0.1068	0.1068	0.1014	0.0826	0.1089	0.1282	0.1065	0.1088	0.1088	0.114	0.1292	0.1102	0.0872	0.0891	0.1572	0.1579
rps4	Ka	0.0084	0.0478	0.0425	0.0425	0.0425	0.0402	0.0375	0.0433	0.0356	0.0356	0.04	0.0378	0.0446	0.0445	0.0379	0.0412	0.0399	0.0312	0.0411	0.0379
	Ka/Ks	NA	2.65556	0.330225	0.36201	0.36201	0.341546	0.456204	0.408491	0.354229	0.354229	0.397614	0.376494	0.447342	0.401262	0.379379	0.359511	0.274415	0.349776	0.322606	0.288652
	Ks	0	0.018	0.1287	0.1174	0.1174	0.1177	0.0822	0.106	0.1005	0.1005	0.1006	0.1004	0.0997	0.1109	0.0999	0.1146	0.1454	0.0892	0.1274	0.1313
rps7	Ka	0.0084	0.0679	0.0581	0.0611	0.0581	0.0581	0.0611	0.0875	0.08	0.08	0.0798	0.0861	0.0952	0.0828	0.0861	0.1003	0.1095	0.0766	0.1195	0.1138
	Ka/Ks	0.865979	1.92351	0.832378	0.874106	0.832378	0.832378	0.588065	2.14988	1.75055	1.75055	2.24789	1.87991	2.66667	2.31933	2.4322	1.63622	2.69704	1.66161	1.43976	1.43325
	Ks	0.0097	0.0353	0.0698	0.0699	0.0698	0.0698	0.1039	0.0407	0.0457	0.0457	0.0355	0.0458	0.0357	0.0357	0.0354	0.0613	0.0406	0.0461	0.083	0.0794
rps8	Ka	0.0074	0.0111	0.0299	0.0318	0.0299	0.03	0.0221	0.0721	0.0444	0.0364	0.0483	0.0524	0.0364	0.0524	0.0227	0.0443	0.0434	0.0495	0.1233	0.0682
	Ka/Ks	NA	0.24612	0.23451	0.235381	0.23451	0.209644	0.165667	0.398783	0.278545	0.2275	0.301686	0.330391	0.2275	0.328733	0.110248	0.272951	0.18845	0.209479	0.31382	0.189339
	Ks	0	0.0451	0.1275	0.1351	0.1275	0.1431	0.1334	0.1808	0.1594	0.16	0.1601	0.1586	0.16	0.1594	0.2059	0.1623	0.2303	0.2363	0.3929	0.3602
ycf1	Ka	0.0603	0.0816	0.2211	0.2221	0.2216	0.2225	0.1612	0.1825	0.1745	0.1749	0.1718	0.1795	0.1876	0.1752	0.1866	0.1789	0.1914	0.1404	0.2451	0.2318
	Ka/Ks	0.940718	0.822581	0.854988	0.841926	0.863601	0.848589	0.774628	0.756633	0.716044	0.694599	0.673461	0.715995	0.676524	0.709312	0.746102	0.710767	0.716854	0.916449	0.72903	0.739866
	Ks	0.0641	0.0992	0.2586	0.2638	0.2566	0.2622	0.2081	0.2412	0.2437	0.2518	0.2551	0.2507	0.2773	0.247	0.2501	0.2517	0.267	0.1532	0.3362	0.3133
ycf2	Ka	0.0304	0.0429	0.0972	0.0975	0.0967	0.0975	0.0961	0.1013	0.093	0.0926	0.0923	0.0932	0.0961	0.0935	0.1084	0.0922	0.1006	0.085	0.1068	0.105
	Ka/Ks	0.935385	0.705592	0.73525	0.708576	0.732576	0.743707	0.747278	0.65397	0.779547	0.750405	0.739583	0.78057	0.793559	0.725932	0.865815	0.768974	0.694751	0.808754	0.839623	0.796662
	Ks	0.0325	0.0608	0.1322	0.1376	0.132	0.1311	0.1286	0.1549	0.1193	0.1234	0.1248	0.1194	0.1211	0.1288	0.1252	0.1199	0.1448	0.1051	0.1272	0.1318
ycf3	Ka	0.0027	0.0374	0.0347	0.0347	0.0347	0.0347	0.0375	0.0346	0.0346	0.0346	0.0346	0.0346	0.0345	0.0346	0.0375	0.0347	0.0346	0.0346	0.0377	0.0403
	Ka/Ks	0.293478	1.56485	0.657197	0.657197	0.657197	0.803241	1.12275	1.45378	2.4539	2.4539	2.4539	2.4539	1.4375	2.4539	2.67857	1.47034	1.03284	2.4539	0.719466	1.70042
	Ks	0.0092	0.0239	0.0528	0.0528	0.0528	0.0432	0.0334	0.0238	0.0141	0.0141	0.0141	0.0141	0.024	0.0141	0.014	0.0236	0.0335	0.0141	0.0524	0.0237
	NA: Value is not applicable because of impossible division by 0 (Ks = 0).
